# Supplementary material for: Secretome-Wide Analysis of Lysine Acetylation in Fusarium oxysporum f. sp. lycopersici Provides Novel Insights Into Infection-Related Proteins
Source: Front Microbiol. 2020 Sep 8;11:559440. doi: 10.3389/fmicb.2020.559440 (PMC7506082; doi:10.3389/fmicb.2020.559440)
Supplement: Supplementary file 1 [file Table_1.XLSX]

## Sheet: Sheet1
Primer name	sequence (5' to 3')
FOXG_00754-qRT-F	ATGATCGCCAACAAGCTCAC
FOXG_00754-qRT-R	TTCTCCCAAGAGACGACCTG
FOXG_05950-qRT-F	CCGTTGTCCGAACTCTGAAC
FOXG_05950-qRT-R	GCTGTTCTTTCCACCAGCAA
FOXG_06166-qRT-F	CTCGATGGTCTCGTTGAGGA
FOXG_06166-qRT-R	ACAGCAAAGACATCGCCATC
FOXG_08688-qRT-F	GAGACGAGAACTACGCTTGC
FOXG_08688-qRT-R	GTCCCTTCGAATTGGGCTTC
FOXG_08810-qRT-F	GAATTCCATCCCGTCGCAAA
FOXG_08810-qRT-R	GCATCGGTATAGGGCAGAGT
FOXG_05795-qRT-F	GGTGGAATCGTTCCCAATCG
FOXG_05795-qRT-R	AAGTCCGCCGAGAAGGTAAA
FOXG_03994-qRT-F	TCTGACGAGGATGTCGAGTG
FOXG_03994-qRT-R	CTTAGCTGTGCTGCTCTTGG
FOXG_04049-qRT-F	CAAGCTTGGTGCTGGTATCC
FOXG_04049-qRT-R	GAGCTGAGAGGAGAGTGACC
FOXG_04115-qRT-F	GACACGTCCTCGACCATACT
FOXG_04115-qRT-R	CTTGTAGGGACCGCATGTTG
FOXG_01527-qRT-F	TGTCAACGTTGCTTCCAAGG
FOXG_01527-qRT-R	CGTTCTTGGCCTTTCGCTTA
FOXG_02417-qRT-F	GTACCTGTTGGCGTGATTCC
FOXG_02417-qRT-R	ACTGTCAAGATGAGCACCCA
FOXG_15373-qRT-F	GCTGGTTCTGACGGTTCTTC
FOXG_15373-qRT-R	AATCCACAAGAGGCGCAATC
FOXG_05199-qRT-F	GGCAGCAATACGCTTCTTCA
FOXG_05199-qRT-R	CTTACACGCCGTAGCATCAG
FOXG_10672-qRT-F	GGACGCTGTAGGAAAGACCT
FOXG_10672-qRT-R	CTTCGAGACCTCGGCAGTAT
FOXG_04988-qRT-F	GCCAAGACCATCAAGAGCAG
FOXG_04988-qRT-R	TCTCAGCAGCAGGAAGAACA
FOXG_11456-qRT-F	GGTGACTTTGGCTGCAACAT
FOXG_11456-qRT-R	TCAAGGCAACGTTCTTAGCG
FOXG_11632-qRT-F	CAAGGGTATTCCCGCTTTCG
FOXG_11632-qRT-R	CGTGAGAGCGTCGTTGATAC
FOXG_11745-qRT-F	CTGATGGCTGCACTTCTTCC
FOXG_11745-qRT-R	GTTGCTATCAATGCGAGCCT
FOXG_13743-qRT-F	CTCCAGCAGCATTGGAGTTC
FOXG_13743-qRT-R	CCAGGCATCGTAGGAGATGT
FOXG_13854-qRT-F	ATACAAGGTTGAGGGCGACA
FOXG_13854-qRT-R	AGGTCTCAGCGAGAAGGATG
FOXG_13566-qRT-F	CCTCCTCTGAGAGCTACTGC
FOXG_13566-qRT-R	CGATGAGAAGCAGAGAGGGT
FOXG_14507-qRT-F	GGCTCGCTTCATTCTCATCC
FOXG_14507-qRT-R	CCTCGCCGACTTTGTAGTTG
FOXG_13226-qRT-F	GAGTTCGTGGCTTTGCTGAT
FOXG_13226-qRT-R	TAGCTTCAGGCCATGTTCCA
FOXG_12372-qRT-F	ACCAACATCAAGGACCTCGT
FOXG_12372-qRT-R	TGCTCCCAGAGAGATTCGTC
FOXG_16920-qRT-F	CAGCGACACTGTCAAGAAGG
FOXG_16920-qRT-R	TCTTGGAAACCAGGCCAGAA
FOXG_16943-qRT-F	ATCACCAACGGCTTTCCCTA
FOXG_16943-qRT-R	GTAGGCCATCCAGTCTCTCC
FOXG_01059-qRT-F	CGTGCACGTATCATGACCTC
FOXG_01059-qRT-R	TACAGACCTTCCAGGCAGTG
FOXG_06218-qRT-F	TAGCTTCCCTTCAAGTGCCA
FOXG_06218-qRT-R	ATGGCGTTGTGAATCTGCTC
FOXG_09102-qRT-F	CGTCATTGCTGAGACCAAGG
FOXG_09102-qRT-R	ATACCGGAACCATCATCGCT
FOXG_13658-qRT-F	TCCCACTGATCCCAAGAACC
FOXG_13658-qRT-R	ACGTCCCATGACAAGAACCT
FOXG_13474-qRT-F	CCTCAGGATCTTCCCGAGTC
FOXG_13474-qRT-R	GCAAGTTCTTGCCCTTGGAT
FOXG_16906-qRT-F	TGGCTGCTAAGCTTCCTTCT
FOXG_16906-qRT-R	CCAGGCCAAGTGAAGACCTA
FOXG_09402-HistoneH4-qRT-F	CCAAGCGTCACCGAAAGATT
FOXG_09402-HistoneH4-qRT-R	CCCTCGAGGAAGGTCTTGAG
