# Supplementary material for: Secretome-Wide Analysis of Lysine Acetylation in Fusarium oxysporum f. sp. lycopersici Provides Novel Insights Into Infection-Related Proteins
Source: Front Microbiol. 2020 Sep 8;11:559440. doi: 10.3389/fmicb.2020.559440 (PMC7506082; doi:10.3389/fmicb.2020.559440)
Supplement: Supplementary file 2 [file Table_2.XLSX]

## Sheet: Sheet1
ID	Sequence	Length	Modifications	Modified sequence	Protein accession	Protein description	Charge	m/z	Mass error [ppm]	PEP	Score	MS/MS Count
0	AEEVVKLGVPGDELAR	16	Acetyl (K)	_AEEVVK(ac)LGVPGDELAR_	A0A0D2YAZ6	Uncharacterized protein	2	862.465	0.034511	0.0015765	52.862	1
1	AHVKWLNPYAGK	12	Acetyl (K)	_AHVK(ac)WLNPYAGK_	A0A0D2XA39	Uncharacterized protein	2	713.386	0.058427	1.4057e-13	102.4	2
2	AHVKWLNPYAGK	12	Acetyl (K)	_AHVK(ac)WLNPYAGK_	A0A0D2XA39	Uncharacterized protein	3	475.926	0.059827	0.002227	43.897	1
3	AIYGDGQGESLTNVADTKFGK	21	Acetyl (K)	_AIYGDGQGESLTNVADTK(ac)FGK_	A0A0D2YAV6	Uncharacterized protein	2	1107.04	0.044094	0.00046872	41.615	1
4	AKEFDYDSLTLR	12	Acetyl (K)	_AK(ac)EFDYDSLTLR_	A0A0D2XM14	Inorganic pyrophosphatase	2	750.372	0.028022	0.021916	53.448	1
5	ALDWVHKNIR	10	Acetyl (K)	_ALDWVHK(ac)NIR_	A0A0D2YAZ6	Uncharacterized protein	3	431.907	0.061892	0.0011071	60.398	1
6	ALDWVHKNIR	10	Acetyl (K)	_ALDWVHK(ac)NIR_	A0A0D2YAZ6	Uncharacterized protein	2	647.357	0.053325	1.9496e-14	108.47	1
7	ALNGKKFNK	9	Acetyl (K)	_ALNGK(ac)KFNK_	A0A0D2XAZ3	Uncharacterized protein	2	531.309	0.040548	0.014147	41.448	1
8	ALNTPILKVIR	11	Acetyl (K)	_ALNTPILK(ac)VIR_	A0A0D2XZB9	Ornithine aminotransferase	2	640.408	0.0084682	0.00059082	72.2	1
9	ALVEGAALAKK	11	Acetyl (K)	_ALVEGAALAK(ac)K_	A0A0D2YB88	Glucoamylase	2	556.837	0.059113	0.0135	55.314	1
10	ANGKTCQATVADK	13	Acetyl (K)	_ANGK(ac)TCQATVADK_	A0A0D2XMH4	Uncharacterized protein	2	703.341	-0.076056	0.023277	45.992	1
12	ATVKTTSSFGK	11	Acetyl (K)	_ATVK(ac)TTSSFGK_	A0A0D2YGD4	Uncharacterized protein	2	584.814	-0.089548	0.00049698	73.435	1
16	DALNNKYGSWDDEHR	15	Acetyl (K)	_DALNNK(ac)YGSWDDEHR_	A0A0D2XQH2	Uncharacterized protein	3	621.275	0.058916	0.00046944	44.252	1
17	DHATASIVGNKFYVLGGR	18	Acetyl (K)	_DHATASIVGNK(ac)FYVLGGR_	A0A0D2XPA7	Uncharacterized protein	3	649.674	0.016637	9.4399e-11	77.324	2
18	DHATASIVGNKFYVLGGR	18	Acetyl (K)	_DHATASIVGNK(ac)FYVLGGR_	A0A0D2XPA7	Uncharacterized protein	2	974.008	0.035018	3.0268e-17	89.358	1
19	DKTLIIWNLTR	11	Acetyl (K)	_DK(ac)TLIIWNLTR_	A0A0C4DHS7	G-protein beta like WD repeat protein	2	707.906	-0.0017248	7.6183e-09	92.856	1
20	DKVSVGGLVVSSQAVEAAQK	20	Acetyl (K)	_DK(ac)VSVGGLVVSSQAVEAAQK_	A0A0D2XJ85	Uncharacterized protein	2	1007.54	0.039375	4.4886e-07	67.227	1
21	DLNLKVENIAYGSGK	15	Acetyl (K)	_DLNLK(ac)VENIAYGSGK_	A0A0D2YBR5	Uncharacterized protein	2	831.939	0.026314	2.647e-15	92.38	2
22	DLVTKFLGK	9	Acetyl (K)	_DLVTK(ac)FLGK_	A0A0D2Y7V6	Ribonuclease T2 family protein	2	531.813	0.00035787	0.017496	71.614	1
23	DSALTYKVLVER	12	Acetyl (K)	_DSALTYK(ac)VLVER_	A0A0D2YB88	Glucoamylase	2	718.393	0.018705	2.0341e-09	92.856	1
31	EHLEKHYADLAGK	13	Acetyl (K)	_EHLEK(ac)HYADLAGK_	A0A0D2XUM4	Nucleoside diphosphate kinase	2	776.891	-0.093403	3.4429e-16	98.942	1
34	EYEEKVAIYNK	11	Acetyl (K)	_EYEEK(ac)VAIYNK_	A0A0D2Y637	Uncharacterized protein	2	714.356	0.061291	0.011476	62.466	1
37	EYLFGDHSGSWKSIQQIK	18	Acetyl (K)	_EYLFGDHSGSWK(ac)SIQQIK_	A0A0D2XXU1	Uncharacterized protein	3	722.36	0.029342	0.00011809	41.422	1
39	FAEIQEKIDR	10	Acetyl (K)	_FAEIQEK(ac)IDR_	A0A0C4DHQ7	Elongation factor 1-alpha	2	645.838	0.048708	1.0554e-20	118.28	1
41	FEQYVKHLNR	10	Acetyl (K)	_FEQYVK(ac)HLNR_	A0A0D2YBI0	Uncharacterized protein	3	459.242	-0.035427	1.3002e-05	80.688	2
42	FEQYVKHLNR	10	Acetyl (K)	_FEQYVK(ac)HLNR_	A0A0D2YBI0	Uncharacterized protein	2	688.359	-0.039608	7.2497e-15	110.38	2
43	FGIPVKSNVLPAAER	15	Acetyl (K)	_FGIPVK(ac)SNVLPAAER_	A0A0D2XM14	Inorganic pyrophosphatase	2	820.462	0.022909	1.5273e-10	82.529	1
44	FIHGDKSLQR	10	Acetyl (K)	_FIHGDK(ac)SLQR_	A0A0D2YB88	Glucoamylase	3	414.891	-0.098326	8.0348e-05	77.192	1
45	FKPKVIGK	8	Acetyl (K)	_FKPK(ac)VIGK_	A0A0D2XQC4	Uncharacterized protein	2	479.808	-0.084543	0.02032	42.599	1
48	FNKQYDGVEGGYPYK	15	Acetyl (K)	_FNK(ac)QYDGVEGGYPYK_	A0A0D2Y5S6	Uncharacterized protein	2	903.92	0.063617	0.0014281	58.885	1
50	GAQNYVKNVVLAK	13	Acetyl (K)	_GAQNYVK(ac)NVVLAK_	A0A0D2Y2Q2	Uncharacterized protein	2	723.409	0.041845	0.0010604	68.676	1
51	GDSIGIVHKK	10	Acetyl (K)	_GDSIGIVHK(ac)K_	A0A0D2XXH0	Uncharacterized protein	2	548.311	-0.10048	0.023763	50.353	1
52	GELQTKLVR	9	Acetyl (K)	_GELQTK(ac)LVR_	A0A0D2XXB9	Uncharacterized protein	2	543.319	0.060574	5.938e-06	90.906	1
53	GFSDKDKLWTGK	12	Acetyl (K)	_GFSDKDK(ac)LWTGK_	A0A0D2YBI0	Uncharacterized protein	2	712.364	0.059248	0.0044418	44.511	1
56	GIKYEHLHINTWQDK	15	Acetyl (K)	_GIK(ac)YEHLHINTWQDK_	A0A0D2XQC4	Uncharacterized protein	3	641.995	0.059086	3.3284e-12	85.493	2
57	GIKYEHLHINTWQDK	15	Acetyl (K)	_GIK(ac)YEHLHINTWQDK_	A0A0D2XQC4	Uncharacterized protein	4	481.748	0.064069	8.7638e-05	55.66	1
58	GIKYEHLHINTWQDK	15	Acetyl (K)	_GIK(ac)YEHLHINTWQDK_	A0A0D2XQC4	Uncharacterized protein	2	962.489	0.077248	5.4894e-07	74.141	1
61	GLESKLDYIK	10	Acetyl (K)	_GLESK(ac)LDYIK_	A0A0D2YK52	Alpha-amylase	2	604.332	0.022656	1.2291e-06	90.827	1
64	GNFHTSDTVKSIK	13	Acetyl (K)	_GNFHTSDTVK(ac)SIK_	A0A0D2XQH2	Uncharacterized protein	2	738.378	-0.076849	0.0051387	62.287	1
65	GSCAISDKLK	10	Acetyl (K)	_GSCAISDK(ac)LK_	A0A0D2XET0	Peptide hydrolase	2	560.787	0.0070557	0.022278	60.255	1
66	GSLQDGQFVSSEPDGSKSSCPDSGIK	26	Acetyl (K)	_GSLQDGQFVSSEPDGSK(ac)SSCPDSGIK_	A0A0D2Y7V6	Ribonuclease T2 family protein	3	904.408	0.064963	1.9847e-09	49.266	1
67	GTVLYGDKHTDATACK	16	Acetyl (K)	_GTVLYGDK(ac)HTDATACK_	A0A0D2XMM2	Uncharacterized protein	2	889.923	-0.084849	0.0018254	48.623	1
69	GYKTQWER	8	Acetyl (K)	_GYK(ac)TQWER_	A0A0D2YBI0	Uncharacterized protein	2	555.272	-0.022771	0.012144	80.219	1
71	HLVVGKR	7	Acetyl (K)	_HLVVGK(ac)R_	A0A0D2XX29	Nucleolar GTP-binding protein 1	2	425.767	-0.033917	4.7446e-07	55.441	1
75	INKESDAPTIR	11	Acetyl (K)	_INK(ac)ESDAPTIR_	A0A0D2XPR2	Uncharacterized protein	2	643.341	-0.042626	0.0059053	66.267	1
78	ISYGDGSSSSGDVYKDK	17	Acetyl (K)	_ISYGDGSSSSGDVYK(ac)DK_	A0A0D2XJ85	Uncharacterized protein	2	903.905	-0.020927	0.0051019	42.633	1
80	KFGIPVK	7	Acetyl (K)	_K(ac)FGIPVK_	A0A0D2XM14	Inorganic pyrophosphatase	2	415.76	0.057892	0.02452	79.116	2
81	KGGVYTEHCDHTSQVSFIEKWQAAK	25	Acetyl (K)	_KGGVYTEHCDHTSQVSFIEK(ac)WQAAK_	A0A0D2YAA4	Phospholipase C	4	737.855	0.055393	4.8736e-09	52.898	1
82	KGYKTQWER	9	Acetyl (K)	_KGYK(ac)TQWER_	A0A0D2YBI0	Uncharacterized protein	3	413.216	-0.10287	0.0050302	44.318	1
88	LDGSKIDISTVPSLK	15	Acetyl (K)	_LDGSK(ac)IDISTVPSLK_	A0A0D2XQH2	Uncharacterized protein	2	807.951	0.027362	0.013849	41.542	1
90	LGKSCSDCAANAPR	14	Acetyl (K)	_LGK(ac)SCSDCAANAPR_	A0A0D2YB88	Glucoamylase	2	774.848	-0.13059	2.4394e-09	86.944	1
91	LHPELLGKHQAHVK	14	Acetyl (K)	_LHPELLGK(ac)HQAHVK_	A0A0D2Y1Y2	Fructose-bisphosphate aldolase, class II	4	412.988	-0.099563	0.00033448	51.726	1
96	LLDQSKLFK	9	Acetyl (K)	_LLDQSK(ac)LFK_	A0A0D2XTT0	Purple acid phosphatase	2	567.332	0.032864	0.001219	80.688	1
103	LSKHIDEITR	10	Acetyl (K)	_LSK(ac)HIDEITR_	A0A0D2XDK0	Uncharacterized protein	3	418.566	-0.038416	0.0024377	50.149	1
104	LSKHIDEITR	10	Acetyl (K)	_LSK(ac)HIDEITR_	A0A0D2XDK0	Uncharacterized protein	2	627.346	-0.049257	0.01081	66.267	1
105	LTPSQVEGDIKK	12	Acetyl (K)	_LTPSQVEGDIK(ac)K_	A0A0D2XET0	Peptide hydrolase	2	678.872	0.054204	1.9172e-07	86.772	2
106	LTPSQVEGDIKK	12	Acetyl (K)	_LTPSQVEGDIK(ac)K_	A0A0D2XET0	Peptide hydrolase	3	452.917	0.059407	0.001286	47.062	1
109	LVNHFVNEFKR	11	Acetyl (K)	_LVNHFVNEFK(ac)R_	A0A0D2XA80	Hsp70-like protein	3	482.261	0.060537	0.0025495	43.897	1
110	LVNHFVNEFKR	11	Acetyl (K)	_LVNHFVNEFK(ac)R_	A0A0D2XA80	Hsp70-like protein	2	722.888	0.060173	0.015862	52.247	1
112	LVSLEKILGSK	11	Acetyl (K)	_LVSLEK(ac)ILGSK_	A0A0D2XXB9	Uncharacterized protein	2	614.879	0.00384	0.0079203	64.121	1
113	MAFGGLKK	8	Acetyl (K),Oxidation (M)	_M(ox)AFGGLK(ac)K_	A0A0C4DHW6	Cytochrome c	2	455.247	-0.0056875	0.011831	63.565	1
114	MQIFVKTLTGK	11	Acetyl (K),Oxidation (M)	_M(ox)QIFVK(ac)TLTGK_	A0A0D2XJQ5	Ubiquitin-60S ribosomal protein L40	2	662.371	0.033826	0.00037154	64.121	2
116	NDHDEDKECVCFNK	14	Acetyl (K)	_NDHDEDK(ac)ECVCFNK_	A0A0D2Y5A1	Uncharacterized protein	2	926.367	-0.077204	1.5962e-05	73.279	1
117	NIVVKSSDNK	10	Acetyl (K)	_NIVVK(ac)SSDNK_	A0A0D2XQC4	Uncharacterized protein	2	573.312	-0.11726	0.019708	61.344	1
123	NLEDIVKFNK	10	Acetyl (K)	_NLEDIVK(ac)FNK_	A0A0D2Y5S6	Uncharacterized protein	2	631.343	0.026898	0.00019507	82.417	1
128	PKYWVQASK	9	Acetyl (K)	_PK(ac)YWVQASK_	A0A0D2XET0	Peptide hydrolase	2	574.809	0.047965	9.8144e-14	108.43	1
134	RDEPLNPIFHDDKK	14	Acetyl (K)	_RDEPLNPIFHDDK(ac)K_	A0A0D2XM14	Inorganic pyrophosphatase	2	883.447	0.01963	1.6306e-13	93.424	1
136	RLPKFLGYLER	11	Acetyl (K)	_RLPK(ac)FLGYLER_	A0A0D2Y5S6	Uncharacterized protein	3	478.614	0.024861	0.0012246	56.205	1
138	SEFNAVCQAVYKPNFPK	17	Acetyl (K)	_SEFNAVCQAVYK(ac)PNFPK_	A0A0D2YAZ6	Uncharacterized protein	2	1021	0.039567	0.0058064	41.695	1
139	SEQQKTWVYR	10	Acetyl (K)	_SEQQK(ac)TWVYR_	A0A0D2YAZ6	Uncharacterized protein	2	683.841	0.062989	0.0010229	78.342	1
143	SQAEGNMKNCLDACR	15	Acetyl (K),Oxidation (M)	_SQAEGNM(ox)K(ac)NCLDACR_	A0A0D2Y321	Uncharacterized protein	2	906.377	-0.10806	0.0006376	41.695	1
144	SQAEGNMKNCLDACR	15	Acetyl (K)	_SQAEGNMK(ac)NCLDACR_	A0A0D2Y321	Uncharacterized protein	2	898.38	0.014706	7.1387e-07	72.433	1
145	SSDNKFKPK	9	Acetyl (K)	_SSDNK(ac)FKPK_	A0A0D2XQC4	Uncharacterized protein	2	546.788	-0.18798	0.00029311	79.148	1
146	SSIIQKISLK	10	Acetyl (K)	_SSIIQK(ac)ISLK_	A0A0C4DI40	Gluconolactonase	2	579.858	0.020369	0.015299	63.212	1
147	SSSTQSKSSGSTSGGSAGFSHK	22	Acetyl (K)	_SSSTQSK(ac)SSGSTSGGSAGFSHK_	A0A0D2XA39	Uncharacterized protein	3	700.986	-0.19986	1.8749e-06	44.848	1
148	SVLETNNVAFNKALR	15	Acetyl (K)	_SVLETNNVAFNK(ac)ALR_	A0A0D2XJD9	Uncharacterized protein	2	859.465	0.039237	0.00081342	61.409	1
149	SVLKNQAIIDEIEK	14	Acetyl (K)	_SVLK(ac)NQAIIDEIEK_	A0A0D2XHH5	ATP synthase subunit d, mitochondrial	2	821.457	0.029095	0.015393	45.614	1
151	SYKSYVK	7	Acetyl (K)	_SYK(ac)SYVK_	A0A0D2XM14	Inorganic pyrophosphatase	2	458.742	-0.073447	0.005465	86.833	1
154	TETLQKFLK	9	Acetyl (K)	_TETLQK(ac)FLK_	A0A0D2XMK5	Uncharacterized protein	2	575.329	0.030325	0.00028573	86.136	1
155	TFQNSYWNVQKHVK	14	Acetyl (K)	_TFQNSYWNVQK(ac)HVK_	A0A0C4DI50	Glycosyl hydrolase family 17	2	910.958	0.071077	0.0081029	54.09	1
156	TIKSSHGDWQDLVR	14	Acetyl (K)	_TIK(ac)SSHGDWQDLVR_	A0A0D2XM14	Inorganic pyrophosphatase	3	561.953	0.049639	0.0005765	47.037	3
157	TIKSSHGDWQDLVR	14	Acetyl (K)	_TIK(ac)SSHGDWQDLVR_	A0A0D2XM14	Inorganic pyrophosphatase	2	842.426	0.062459	2.4824e-06	78.814	2
158	TISLFKTLPTYK	12	Acetyl (K)	_TISLFK(ac)TLPTYK_	A0A0D2Y7V6	Ribonuclease T2 family protein	2	727.419	0.0092515	1.0465e-71	152.47	2
159	TKTYTADEIVDALVEHHGAR	20	Acetyl (K)	_TK(ac)TYTADEIVDALVEHHGAR_	A0A0D2Y7V6	Ribonuclease T2 family protein	3	756.713	0.026793	4.4138e-41	116.39	2
160	TKTYTADEIVDALVEHHGAR	20	Acetyl (K)	_TK(ac)TYTADEIVDALVEHHGAR_	A0A0D2Y7V6	Ribonuclease T2 family protein	4	567.787	0.018365	4.7332e-17	87.654	1
162	TLEDLNSIAKK	11	Acetyl (K)	_TLEDLNSIAK(ac)K_	A0A0D2XET0	Peptide hydrolase	2	637.354	0.050317	2.3499e-06	84.479	1
164	TLPTYKWLAEAGIKPSK	17	Acetyl (K)	_TLPTYK(ac)WLAEAGIKPSK_	A0A0D2Y7V6	Ribonuclease T2 family protein	3	649.031	0.013155	0.00019624	43.955	1
167	TSQWVDLPSAAKK	13	Acetyl (K)	_TSQWVDLPSAAK(ac)K_	A0A0D2XPA7	Uncharacterized protein	2	736.891	0.044321	0.0069206	56.569	1
171	VAEAVINSPKYSK	13	Acetyl (K)	_VAEAVINSPK(ac)YSK_	A0A0D2YAA4	Phospholipase C	2	724.393	0.027993	0.013908	56.569	1
173	VAQALTKYR	9	Acetyl (K)	_VAQALTK(ac)YR_	A0A0D2XYN0	Peptide hydrolase	2	546.314	-0.023187	0.0001551	86.898	1
174	VDKFNNLWK	9	Acetyl (K)	_VDK(ac)FNNLWK_	A0A0D2XGH1	Uncharacterized protein	2	603.319	0.023632	1.2468e-50	107.21	1
175	VEGDKFHEATHVLK	14	Acetyl (K)	_VEGDK(ac)FHEATHVLK_	A0A0D2YC23	Uncharacterized protein	3	551.286	-0.015891	2.3824e-07	77.894	2
176	VEGDKFHEATHVLK	14	Acetyl (K)	_VEGDK(ac)FHEATHVLK_	A0A0D2YC23	Uncharacterized protein	2	826.426	-0.0048691	0.0080292	55.724	1
177	VETIVEVFKR	10	Acetyl (K)	_VETIVEVFK(ac)R_	A0A0D2XCA4	Uncharacterized protein	2	631.361	0.014445	0.017745	54.784	1
182	VKSAISVAR	9	Acetyl (K)	_VK(ac)SAISVAR_	A0A0D2XJK5	N4-(Beta-N-acetylglucosaminyl)-L-asparaginase	2	486.795	-0.050703	0.0056964	77.662	2
183	VLDLLAHVAKVDASK	15	Acetyl (K)	_VLDLLAHVAK(ac)VDASK_	A0A0D2XVJ4	Glyceraldehyde 3-phosphate dehydrogenase	3	540.982	0.022629	0.00010813	55.755	1
187	VSKSSNAEHPAVSFTSK	17	Acetyl (K)	_VSK(ac)SSNAEHPAVSFTSK_	A0A0D2XQC4	Uncharacterized protein	2	909.455	-0.056356	5.341e-11	82.01	1
188	VTEVNYKVGEVSK	13	Acetyl (K)	_VTEVNYK(ac)VGEVSK_	A0A0D2YDX1	Uncharacterized protein	2	747.396	0.06655	1.2359e-08	85.837	1
190	VYTYYQKSTAWTQETR	16	Acetyl (K)	_VYTYYQK(ac)STAWTQETR_	A0A0D2XZX8	Uncharacterized protein	2	1033.99	0.056671	4.101e-07	73.279	1
191	WLAEAGIKPSK	11	Acetyl (K)	_WLAEAGIK(ac)PSK_	A0A0D2Y7V6	Ribonuclease T2 family protein	2	621.348	0.044749	1.0176e-05	80.69	1
192	YGDLKSGIVVVDR	13	Acetyl (K)	_YGDLK(ac)SGIVVVDR_	A0A0D2XJK5	N4-(Beta-N-acetylglucosaminyl)-L-asparaginase	2	731.899	0.033972	0.014692	54.898	1
194	YKTCYFYTAEVSK	13	Acetyl (K)	_YK(ac)TCYFYTAEVSK_	A0A0D2Y321	Uncharacterized protein	2	851.395	0.050966	0.019077	47.037	1
195	YKVLVMGR	8	Acetyl (K),Oxidation (M)	_YK(ac)VLVM(ox)GR_	A0A0D2YBI0	Uncharacterized protein	2	512.286	0.016103	0.0049378	50.04	1
												119
