# Supplementary material for: Secretome-Wide Analysis of Lysine Acetylation in Fusarium oxysporum f. sp. lycopersici Provides Novel Insights Into Infection-Related Proteins
Source: Front Microbiol. 2020 Sep 8;11:559440. doi: 10.3389/fmicb.2020.559440 (PMC7506082; doi:10.3389/fmicb.2020.559440)
Supplement: Supplementary file 3 [file Table_3.XLSX]

## Sheet: Sheet1
ID	Sequence	Length	Modifications	Modified sequence	Protein accession	Protein description	Charge	m/z	Mass error [ppm]	PEP	Score	MS/MS Count
19	DKTLIIWNLTR	11	Acetyl (K)	_DK(ac)TLIIWNLTR_	A0A0C4DHS7	G-protein beta like WD repeat protein	2	707.906	-0.0017248	7.6183e-09	92.856	1
146	SSIIQKISLK	10	Acetyl (K)	_SSIIQK(ac)ISLK_	A0A0C4DI40	Gluconolactonase	2	579.858	0.020369	0.015299	63.212	1
155	TFQNSYWNVQKHVK	14	Acetyl (K)	_TFQNSYWNVQK(ac)HVK_	A0A0C4DI50	Glycosyl hydrolase family 17	2	910.958	0.071077	0.0081029	54.09	1
1	AHVKWLNPYAGK	12	Acetyl (K)	_AHVK(ac)WLNPYAGK_	A0A0D2XA39	Uncharacterized protein	2	713.386	0.058427	1.4057e-13	102.4	2
109	LVNHFVNEFKR	11	Acetyl (K)	_LVNHFVNEFK(ac)R_	A0A0D2XA80	Hsp70-like protein	3	482.261	0.060537	0.0025495	43.897	1
7	ALNGKKFNK	9	Acetyl (K)	_ALNGK(ac)KFNK_	A0A0D2XAZ3	Uncharacterized protein	2	531.309	0.040548	0.014147	41.448	1
177	VETIVEVFKR	10	Acetyl (K)	_VETIVEVFK(ac)R_	A0A0D2XCA4	Uncharacterized protein	2	631.361	0.014445	0.017745	54.784	1
103	LSKHIDEITR	10	Acetyl (K)	_LSK(ac)HIDEITR_	A0A0D2XDK0	Uncharacterized protein	3	418.566	-0.038416	0.0024377	50.149	1
65	GSCAISDKLK	10	Acetyl (K)	_GSCAISDK(ac)LK_	A0A0D2XET0	Peptide hydrolase	2	560.787	0.0070557	0.022278	60.255	1
174	VDKFNNLWK	9	Acetyl (K)	_VDK(ac)FNNLWK_	A0A0D2XGH1	Uncharacterized protein	2	603.319	0.023632	1.2468e-50	107.21	1
149	SVLKNQAIIDEIEK	14	Acetyl (K)	_SVLK(ac)NQAIIDEIEK_	A0A0D2XHH5	ATP synthase subunit d, mitochondrial	2	821.457	0.029095	0.015393	45.614	1
20	DKVSVGGLVVSSQAVEAAQK	20	Acetyl (K)	_DK(ac)VSVGGLVVSSQAVEAAQK_	A0A0D2XJ85	Uncharacterized protein	2	1007.54	0.039375	4.4886e-07	67.227	1
148	SVLETNNVAFNKALR	15	Acetyl (K)	_SVLETNNVAFNK(ac)ALR_	A0A0D2XJD9	Uncharacterized protein	2	859.465	0.039237	0.00081342	61.409	1
182	VKSAISVAR	9	Acetyl (K)	_VK(ac)SAISVAR_	A0A0D2XJK5	N4-(Beta-N-acetylglucosaminyl)-L-asparaginase	2	486.795	-0.050703	0.0056964	77.662	2
4	AKEFDYDSLTLR	12	Acetyl (K)	_AK(ac)EFDYDSLTLR_	A0A0D2XM14	Inorganic pyrophosphatase	2	750.372	0.028022	0.021916	53.448	1
10	ANGKTCQATVADK	13	Acetyl (K)	_ANGK(ac)TCQATVADK_	A0A0D2XMH4	Uncharacterized protein	2	703.341	-0.076056	0.023277	45.992	1
154	TETLQKFLK	9	Acetyl (K)	_TETLQK(ac)FLK_	A0A0D2XMK5	Uncharacterized protein	2	575.329	0.030325	0.00028573	86.136	1
67	GTVLYGDKHTDATACK	16	Acetyl (K)	_GTVLYGDK(ac)HTDATACK_	A0A0D2XMM2	Uncharacterized protein	2	889.923	-0.084849	0.0018254	48.623	1
17	DHATASIVGNKFYVLGGR	18	Acetyl (K)	_DHATASIVGNK(ac)FYVLGGR_	A0A0D2XPA7	Uncharacterized protein	3	649.674	0.016637	9.4399e-11	77.324	2
75	INKESDAPTIR	11	Acetyl (K)	_INK(ac)ESDAPTIR_	A0A0D2XPR2	Uncharacterized protein	2	643.341	-0.042626	0.0059053	66.267	1
45	FKPKVIGK	8	Acetyl (K)	_FKPK(ac)VIGK_	A0A0D2XQC4	Uncharacterized protein	2	479.808	-0.084543	0.02032	42.599	1
16	DALNNKYGSWDDEHR	15	Acetyl (K)	_DALNNK(ac)YGSWDDEHR_	A0A0D2XQH2	Uncharacterized protein	3	621.275	0.058916	0.00046944	44.252	1
96	LLDQSKLFK	9	Acetyl (K)	_LLDQSK(ac)LFK_	A0A0D2XTT0	Purple acid phosphatase	2	567.332	0.032864	0.001219	80.688	1
31	EHLEKHYADLAGK	13	Acetyl (K)	_EHLEK(ac)HYADLAGK_	A0A0D2XUM4	Nucleoside diphosphate kinase	2	776.891	-0.093403	3.4429e-16	98.942	1
183	VLDLLAHVAKVDASK	15	Acetyl (K)	_VLDLLAHVAK(ac)VDASK_	A0A0D2XVJ4	Glyceraldehyde 3-phosphate dehydrogenase	3	540.982	0.022629	0.00010813	55.755	1
71	HLVVGKR	7	Acetyl (K)	_HLVVGK(ac)R_	A0A0D2XX29	Nucleolar GTP-binding protein 1	2	425.767	-0.033917	4.7446e-07	55.441	1
52	GELQTKLVR	9	Acetyl (K)	_GELQTK(ac)LVR_	A0A0D2XXB9	Uncharacterized protein	2	543.319	0.060574	5.938e-06	90.906	1
51	GDSIGIVHKK	10	Acetyl (K)	_GDSIGIVHK(ac)K_	A0A0D2XXH0	Uncharacterized protein	2	548.311	-0.10048	0.023763	50.353	1
37	EYLFGDHSGSWKSIQQIK	18	Acetyl (K)	_EYLFGDHSGSWK(ac)SIQQIK_	A0A0D2XXU1	Uncharacterized protein	3	722.36	0.029342	0.00011809	41.422	1
173	VAQALTKYR	9	Acetyl (K)	_VAQALTK(ac)YR_	A0A0D2XYN0	Peptide hydrolase	2	546.314	-0.023187	0.0001551	86.898	1
8	ALNTPILKVIR	11	Acetyl (K)	_ALNTPILK(ac)VIR_	A0A0D2XZB9	Ornithine aminotransferase	2	640.408	0.0084682	0.00059082	72.2	1
190	VYTYYQKSTAWTQETR	16	Acetyl (K)	_VYTYYQK(ac)STAWTQETR_	A0A0D2XZX8	Uncharacterized protein	2	1033.99	0.056671	4.101e-07	73.279	1
91	LHPELLGKHQAHVK	14	Acetyl (K)	_LHPELLGK(ac)HQAHVK_	A0A0D2Y1Y2	Fructose-bisphosphate aldolase, class II	4	412.988	-0.099563	0.00033448	51.726	1
50	GAQNYVKNVVLAK	13	Acetyl (K)	_GAQNYVK(ac)NVVLAK_	A0A0D2Y2Q2	Uncharacterized protein	2	723.409	0.041845	0.0010604	68.676	1
116	NDHDEDKECVCFNK	14	Acetyl (K)	_NDHDEDK(ac)ECVCFNK_	A0A0D2Y5A1	Uncharacterized protein	2	926.367	-0.077204	1.5962e-05	73.279	1
48	FNKQYDGVEGGYPYK	15	Acetyl (K)	_FNK(ac)QYDGVEGGYPYK_	A0A0D2Y5S6	Uncharacterized protein	2	903.92	0.063617	0.0014281	58.885	1
34	EYEEKVAIYNK	11	Acetyl (K)	_EYEEK(ac)VAIYNK_	A0A0D2Y637	Uncharacterized protein	2	714.356	0.061291	0.011476	62.466	1
22	DLVTKFLGK	9	Acetyl (K)	_DLVTK(ac)FLGK_	A0A0D2Y7V6	Ribonuclease T2 family protein	2	531.813	0.00035787	0.017496	71.614	1
81	KGGVYTEHCDHTSQVSFIEKWQAAK	25	Acetyl (K)	_KGGVYTEHCDHTSQVSFIEK(ac)WQAAK_	A0A0D2YAA4	Phospholipase C	4	737.855	0.055393	4.8736e-09	52.898	1
3	AIYGDGQGESLTNVADTKFGK	21	Acetyl (K)	_AIYGDGQGESLTNVADTK(ac)FGK_	A0A0D2YAV6	Uncharacterized protein	2	1107.04	0.044094	0.00046872	41.615	1
0	AEEVVKLGVPGDELAR	16	Acetyl (K)	_AEEVVK(ac)LGVPGDELAR_	A0A0D2YAZ6	Uncharacterized protein	2	862.465	0.034511	0.0015765	52.862	1
9	ALVEGAALAKK	11	Acetyl (K)	_ALVEGAALAK(ac)K_	A0A0D2YB88	Glucoamylase	2	556.837	0.059113	0.0135	55.314	1
41	FEQYVKHLNR	10	Acetyl (K)	_FEQYVK(ac)HLNR_	A0A0D2YBI0	Uncharacterized protein	3	459.242	-0.035427	1.3002e-05	80.688	2
21	DLNLKVENIAYGSGK	15	Acetyl (K)	_DLNLK(ac)VENIAYGSGK_	A0A0D2YBR5	Uncharacterized protein	2	831.939	0.026314	2.647e-15	92.38	2
175	VEGDKFHEATHVLK	14	Acetyl (K)	_VEGDK(ac)FHEATHVLK_	A0A0D2YC23	Uncharacterized protein	3	551.286	-0.015891	2.3824e-07	77.894	2
188	VTEVNYKVGEVSK	13	Acetyl (K)	_VTEVNYK(ac)VGEVSK_	A0A0D2YDX1	Uncharacterized protein	2	747.396	0.06655	1.2359e-08	85.837	1
12	ATVKTTSSFGK	11	Acetyl (K)	_ATVK(ac)TTSSFGK_	A0A0D2YGD4	Uncharacterized protein	2	584.814	-0.089548	0.00049698	73.435	1
61	GLESKLDYIK	10	Acetyl (K)	_GLESK(ac)LDYIK_	A0A0D2YK52	Alpha-amylase	2	604.332	0.022656	1.2291e-06	90.827	1
113	MAFGGLKK	8	Acetyl (K),Oxidation (M)	_M(ox)AFGGLK(ac)K_	A0A0C4DHW6	Cytochrome c	2	455.247	-0.0056875	0.011831	63.565	1
143	SQAEGNMKNCLDACR	15	Acetyl (K),Oxidation (M)	_SQAEGNM(ox)K(ac)NCLDACR_	A0A0D2Y321	Uncharacterized protein	2	906.377	-0.10806	0.0006376	41.695	1
