# Supplementary material for: Secretome-Wide Analysis of Lysine Acetylation in Fusarium oxysporum f. sp. lycopersici Provides Novel Insights Into Infection-Related Proteins
Source: Front Microbiol. 2020 Sep 8;11:559440. doi: 10.3389/fmicb.2020.559440 (PMC7506082; doi:10.3389/fmicb.2020.559440)
Supplement: Supplementary file 4 [file Table_4.XLSX]

## Sheet: Sheet1
## LogoData
# First column is position number, counting from zero
# Subsequent columns are raw symbol counts
# Entropy is mean entropy measured in nats.
# Low and High are the 95% confidence limits.
# Weight is the fraction of non-gap symbols in the column.
#
#	A	C	D	E	F	G	H	I	K	L	M	N	P	Q	R	S	T	V	W	Y	Entropy	Low	High	Weight
1	3	2	9	7	1	5	0	3	5	3	0	3	4	3	6	9	12	6	0	6	0.2692	0.1438	0.3946	1
2	4	0	4	3	5	7	2	5	8	10	0	8	3	3	1	5	5	6	1	7	0.2255	0.0999	0.351	1
3	11	1	2	6	4	5	0	2	5	9	2	3	3	2	2	9	9	9	2	1	0.2026	0.0822	0.3764	1
4	3	0	4	6	4	8	0	3	15	5	1	5	3	3	2	14	4	5	1	1	0.2906	0.1386	0.4426	1
5	8	0	6	2	2	4	4	3	10	5	2	4	2	4	5	11	6	8	0	1	0.2192	0.0877	0.3506	1
6	10	2	4	2	6	3	2	5	15	11	1	4	2	0	1	7	5	4	0	3	0.2905	0.1342	0.4468	1
7	9	0	6	12	3	5	1	4	6	6	0	2	3	3	4	9	4	8	1	1	0.198	0.089	0.35	1
8	10	0	8	4	2	5	4	5	6	8	0	4	4	1	6	8	4	3	1	4	0.1875	0.0832	0.3332	1
9	1	0	5	4	2	10	1	6	5	10	0	6	1	5	4	4	6	14	0	3	0.2752	0.1401	0.4103	1
10	5	0	10	4	3	5	2	4	1	5	1	6	4	5	0	7	5	10	1	9	0.2873	0.1555	0.4192	1
11	0	0	0	0	0	0	0	0	87	0	0	0	0	0	0	0	0	0	0	0	2.6033	2.3996	2.807	1
12	1	0	1	3	10	0	6	3	8	6	0	4	2	1	3	14	8	9	3	5	0.4383	0.2832	0.5933	1
13	3	5	3	2	3	7	1	6	5	15	0	5	0	4	1	11	4	4	3	5	0.3132	0.1491	0.4773	1
14	8	1	7	2	2	7	3	6	10	3	1	6	3	3	4	3	2	12	2	2	0.235	0.0858	0.3842	1
15	10	2	4	6	1	9	1	4	9	6	1	1	6	3	2	11	2	3	2	4	0.2174	0.0926	0.3945	1
16	6	1	7	2	6	5	2	4	14	3	0	4	2	0	7	3	6	9	2	4	0.291	0.1483	0.4338	1
17	10	2	5	4	5	11	2	1	11	2	0	6	0	3	3	5	7	6	1	2	0.2802	0.1345	0.4259	0.9885
18	7	2	6	6	3	13	1	6	7	6	1	2	3	1	5	4	2	6	2	2	0.1897	0.0709	0.3659	0.977
19	6	0	4	6	1	11	4	5	6	8	0	6	2	2	5	7	6	6	0	0	0.2191	0.102	0.3362	0.977
20	10	2	3	5	3	7	0	2	7	4	1	1	4	1	7	7	4	10	1	6	0.2173	0.0768	0.3577	0.977
21	7	2	8	2	3	7	0	1	7	6	1	2	6	2	4	5	4	12	1	4	0.2205	0.0775	0.3636	0.9655
# End LogoData
