# Supplementary material for: Secretome-Wide Analysis of Lysine Acetylation in Fusarium oxysporum f. sp. lycopersici Provides Novel Insights Into Infection-Related Proteins
Source: Front Microbiol. 2020 Sep 8;11:559440. doi: 10.3389/fmicb.2020.559440 (PMC7506082; doi:10.3389/fmicb.2020.559440)
Supplement: Supplementary file 5 [file Table_5.XLSX]

## Sheet: Sheet1
Gene Product	Symbol	Qualifier	GO Term	Evidence	Reference	With / From	Taxon	Assigned By
UniProtKB:A0A0C4DI50	FOXG_16943	involved_in	GO:0005975	ECO:0000256	GO_REF:0000002	InterPro:IPR000490	426428 Fusarium oxysporum f. sp. lycopersici (strain 4287 / CBS 123668 / FGSC 9935 / NRRL 34936)	InterPro
			carbohydrate metabolic process	IEA
UniProtKB:A0A0C4DI50	FOXG_16943	enables	GO:0004553	ECO:0000256	GO_REF:0000002	InterPro:IPR000490	426428 Fusarium oxysporum f. sp. lycopersici (strain 4287 / CBS 123668 / FGSC 9935 / NRRL 34936)	InterPro
			hydrolase activity, hydrolyzing O-glycosyl compounds	IEA
UniProtKB:A0A0D2XCA4	FOXG_01527	enables	GO:0003824	ECO:0000256	GO_REF:0000002	InterPro:IPR017850	426428 Fusarium oxysporum f. sp. lycopersici (strain 4287 / CBS 123668 / FGSC 9935 / NRRL 34936)	InterPro
			catalytic activity	IEA
UniProtKB:A0A0D2XCA4	FOXG_01527	enables	GO:0016791	ECO:0000256	GO_REF:0000002	InterPro:IPR001952	426428 Fusarium oxysporum f. sp. lycopersici (strain 4287 / CBS 123668 / FGSC 9935 / NRRL 34936)	InterPro
			phosphatase activity	IEA
UniProtKB:A0A0D2XET0	FOXG_02417	enables	GO:0004177	ECO:0000256	GO_REF:0000002	InterPro:IPR041756	426428 Fusarium oxysporum f. sp. lycopersici (strain 4287 / CBS 123668 / FGSC 9935 / NRRL 34936)	InterPro
			aminopeptidase activity	IEA
UniProtKB:A0A0D2XET0	FOXG_02417	involved_in	GO:0006508	ECO:0000256	GO_REF:0000002	InterPro:IPR041756	426428 Fusarium oxysporum f. sp. lycopersici (strain 4287 / CBS 123668 / FGSC 9935 / NRRL 34936)	InterPro
			proteolysis	IEA
UniProtKB:A0A0D2XJ85	FOXG_03994	enables	GO:0004190	ECO:0000256	GO_REF:0000002	InterPro:IPR001461 more...	426428 Fusarium oxysporum f. sp. lycopersici (strain 4287 / CBS 123668 / FGSC 9935 / NRRL 34936)	InterPro
			aspartic-type endopeptidase activity	IEA
UniProtKB:A0A0D2XJ85	FOXG_03994	involved_in	GO:0006508	ECO:0000256	GO_REF:0000002	InterPro:IPR001461 more...	426428 Fusarium oxysporum f. sp. lycopersici (strain 4287 / CBS 123668 / FGSC 9935 / NRRL 34936)	InterPro
			proteolysis	IEA
UniProtKB:A0A0D2XJD9	FOXG_04049	enables	GO:0050660	ECO:0000256	GO_REF:0000002	InterPro:IPR006094 more...	426428 Fusarium oxysporum f. sp. lycopersici (strain 4287 / CBS 123668 / FGSC 9935 / NRRL 34936)	InterPro
			flavin adenine dinucleotide binding	IEA
UniProtKB:A0A0D2XJD9	FOXG_04049	involved_in	GO:0055114	ECO:0000256	GO_REF:0000002	InterPro:IPR006094 more...	426428 Fusarium oxysporum f. sp. lycopersici (strain 4287 / CBS 123668 / FGSC 9935 / NRRL 34936)	InterPro
			oxidation-reduction process	IEA
UniProtKB:A0A0D2XJD9	FOXG_04049	enables	GO:0071949	ECO:0000256	GO_REF:0000002	InterPro:IPR016166	426428 Fusarium oxysporum f. sp. lycopersici (strain 4287 / CBS 123668 / FGSC 9935 / NRRL 34936)	InterPro
			FAD binding	IEA
UniProtKB:A0A0D2XJD9	FOXG_04049	enables	GO:0016491	ECO:0000256	GO_REF:0000002	InterPro:IPR006094 more...	426428 Fusarium oxysporum f. sp. lycopersici (strain 4287 / CBS 123668 / FGSC 9935 / NRRL 34936)	InterPro
			oxidoreductase activity	IEA
UniProtKB:A0A0D2XJK5	FOXG_04115	enables	GO:0016787	ECO:0000256	GO_REF:0000002	InterPro:IPR000246	426428 Fusarium oxysporum f. sp. lycopersici (strain 4287 / CBS 123668 / FGSC 9935 / NRRL 34936)	InterPro
			hydrolase activity	IEA
UniProtKB:A0A0D2XM14	FOXG_04988	enables	GO:0000287	ECO:0000256	GO_REF:0000002	InterPro:IPR008162 more...	426428 Fusarium oxysporum f. sp. lycopersici (strain 4287 / CBS 123668 / FGSC 9935 / NRRL 34936)	InterPro
			magnesium ion binding	IEA
UniProtKB:A0A0D2XM14	FOXG_04988	involved_in	GO:0006796	ECO:0000256	GO_REF:0000002	InterPro:IPR008162 more...	426428 Fusarium oxysporum f. sp. lycopersici (strain 4287 / CBS 123668 / FGSC 9935 / NRRL 34936)	InterPro
			phosphate-containing compound metabolic process	IEA
UniProtKB:A0A0D2XM14	FOXG_04988	enables	GO:0004427	ECO:0000256	GO_REF:0000002	InterPro:IPR008162 more...	426428 Fusarium oxysporum f. sp. lycopersici (strain 4287 / CBS 123668 / FGSC 9935 / NRRL 34936)	InterPro
			inorganic diphosphatase activity	IEA
UniProtKB:A0A0D2XM14	FOXG_04988	part_of	GO:0005737	ECO:0000256	GO_REF:0000002	InterPro:IPR008162 more...	426428 Fusarium oxysporum f. sp. lycopersici (strain 4287 / CBS 123668 / FGSC 9935 / NRRL 34936)	InterPro
			cytoplasm	IEA
UniProtKB:A0A0D2XPR2	FOXG_05950	involved_in	GO:0005975	ECO:0000256	GO_REF:0000002	InterPro:IPR000757	426428 Fusarium oxysporum f. sp. lycopersici (strain 4287 / CBS 123668 / FGSC 9935 / NRRL 34936)	InterPro
			carbohydrate metabolic process	IEA
UniProtKB:A0A0D2XPR2	FOXG_05950	involved_in	GO:0071555	ECO:0000256	GO_REF:0000002	InterPro:IPR017168	426428 Fusarium oxysporum f. sp. lycopersici (strain 4287 / CBS 123668 / FGSC 9935 / NRRL 34936)	InterPro
			cell wall organization	IEA
UniProtKB:A0A0D2XPR2	FOXG_05950	enables	GO:0004553	ECO:0000256	GO_REF:0000002	InterPro:IPR000757	426428 Fusarium oxysporum f. sp. lycopersici (strain 4287 / CBS 123668 / FGSC 9935 / NRRL 34936)	InterPro
			hydrolase activity, hydrolyzing O-glycosyl compounds	IEA
UniProtKB:A0A0D2XPR2	FOXG_05950	part_of	GO:0005618	ECO:0000256	GO_REF:0000002	InterPro:IPR017168	426428 Fusarium oxysporum f. sp. lycopersici (strain 4287 / CBS 123668 / FGSC 9935 / NRRL 34936)	InterPro
			cell wall	IEA
UniProtKB:A0A0D2XPR2	FOXG_05950	enables	GO:0016798	ECO:0000256	GO_REF:0000002	InterPro:IPR017168	426428 Fusarium oxysporum f. sp. lycopersici (strain 4287 / CBS 123668 / FGSC 9935 / NRRL 34936)	InterPro
			hydrolase activity, acting on glycosyl bonds	IEA
UniProtKB:A0A0D2XQH2	FOXG_06218	enables	GO:0016491	ECO:0000256	GO_REF:0000002	InterPro:IPR002227	426428 Fusarium oxysporum f. sp. lycopersici (strain 4287 / CBS 123668 / FGSC 9935 / NRRL 34936)	InterPro
			oxidoreductase activity	IEA
UniProtKB:A0A0D2XXU1	FOXG_08810	involved_in	GO:0005975	ECO:0000256	GO_REF:0000002	InterPro:IPR000757	426428 Fusarium oxysporum f. sp. lycopersici (strain 4287 / CBS 123668 / FGSC 9935 / NRRL 34936)	InterPro
			carbohydrate metabolic process	IEA
UniProtKB:A0A0D2XXU1	FOXG_08810	enables	GO:0004553	ECO:0000256	GO_REF:0000002	InterPro:IPR000757	426428 Fusarium oxysporum f. sp. lycopersici (strain 4287 / CBS 123668 / FGSC 9935 / NRRL 34936)	InterPro
			hydrolase activity, hydrolyzing O-glycosyl compounds	IEA
UniProtKB:A0A0D2XYN0	FOXG_09102	enables	GO:0004177	ECO:0000256	GO_REF:0000002	InterPro:IPR041756	426428 Fusarium oxysporum f. sp. lycopersici (strain 4287 / CBS 123668 / FGSC 9935 / NRRL 34936)	InterPro
			aminopeptidase activity	IEA
UniProtKB:A0A0D2XYN0	FOXG_09102	involved_in	GO:0006508	ECO:0000256	GO_REF:0000002	InterPro:IPR041756	426428 Fusarium oxysporum f. sp. lycopersici (strain 4287 / CBS 123668 / FGSC 9935 / NRRL 34936)	InterPro
			proteolysis	IEA
UniProtKB:A0A0D2Y5A1	FOXG_11456	part_of	GO:0005576	ECO:0000256	GO_REF:0000002	InterPro:IPR038903	426428 Fusarium oxysporum f. sp. lycopersici (strain 4287 / CBS 123668 / FGSC 9935 / NRRL 34936)	InterPro
			extracellular region	IEA
UniProtKB:A0A0D2Y5A1	FOXG_11456	enables	GO:0019863	ECO:0000256	GO_REF:0000002	InterPro:IPR038903	426428 Fusarium oxysporum f. sp. lycopersici (strain 4287 / CBS 123668 / FGSC 9935 / NRRL 34936)	InterPro
			IgE binding	IEA
UniProtKB:A0A0D2Y637	FOXG_11745	involved_in	GO:0006644	ECO:0000256	GO_REF:0000002	InterPro:IPR036444	426428 Fusarium oxysporum f. sp. lycopersici (strain 4287 / CBS 123668 / FGSC 9935 / NRRL 34936)	InterPro
			phospholipid metabolic process	IEA
UniProtKB:A0A0D2Y637	FOXG_11745	enables	GO:0004623	ECO:0000256	GO_REF:0000002	InterPro:IPR036444	426428 Fusarium oxysporum f. sp. lycopersici (strain 4287 / CBS 123668 / FGSC 9935 / NRRL 34936)	InterPro
			phospholipase A2 activity	IEA
UniProtKB:A0A0D2Y637	FOXG_11745	involved_in	GO:0050482	ECO:0000256	GO_REF:0000002	InterPro:IPR036444	426428 Fusarium oxysporum f. sp. lycopersici (strain 4287 / CBS 123668 / FGSC 9935 / NRRL 34936)	InterPro
			arachidonic acid secretion	IEA
UniProtKB:A0A0D2Y7V6	FOXG_12372	enables	GO:0003723	ECO:0000256	GO_REF:0000002	InterPro:IPR001568 more...	426428 Fusarium oxysporum f. sp. lycopersici (strain 4287 / CBS 123668 / FGSC 9935 / NRRL 34936)	InterPro
			RNA binding	IEA
UniProtKB:A0A0D2Y7V6	FOXG_12372	enables	GO:0033897	ECO:0000256	GO_REF:0000002	InterPro:IPR001568 more...	426428 Fusarium oxysporum f. sp. lycopersici (strain 4287 / CBS 123668 / FGSC 9935 / NRRL 34936)	InterPro
			ribonuclease T2 activity	IEA
UniProtKB:A0A0D2YAA4	FOXG_13226	enables	GO:0016788	ECO:0000256	GO_REF:0000002	InterPro:IPR007312	426428 Fusarium oxysporum f. sp. lycopersici (strain 4287 / CBS 123668 / FGSC 9935 / NRRL 34936)	InterPro
			hydrolase activity, acting on ester bonds	IEA
UniProtKB:A0A0D2YAA4	FOXG_13226	enables	GO:0003824	ECO:0000256	GO_REF:0000002	InterPro:IPR017850	426428 Fusarium oxysporum f. sp. lycopersici (strain 4287 / CBS 123668 / FGSC 9935 / NRRL 34936)	InterPro
			catalytic activity	IEA
UniProtKB:A0A0D2YB88	FOXG_13566	involved_in	GO:0005976	ECO:0000256	GO_REF:0000002	InterPro:IPR000165	426428 Fusarium oxysporum f. sp. lycopersici (strain 4287 / CBS 123668 / FGSC 9935 / NRRL 34936)	InterPro
			polysaccharide metabolic process	IEA
UniProtKB:A0A0D2YB88	FOXG_13566	enables	GO:2001070	ECO:0000256	GO_REF:0000002	InterPro:IPR002044 more...	426428 Fusarium oxysporum f. sp. lycopersici (strain 4287 / CBS 123668 / FGSC 9935 / NRRL 34936)	InterPro
			starch binding	IEA
UniProtKB:A0A0D2YB88	FOXG_13566	involved_in	GO:0000272	ECO:0000256	GO_REF:0000002	InterPro:IPR008291	426428 Fusarium oxysporum f. sp. lycopersici (strain 4287 / CBS 123668 / FGSC 9935 / NRRL 34936)	InterPro
			polysaccharide catabolic process	IEA
UniProtKB:A0A0D2YB88	FOXG_13566	enables	GO:0003824	ECO:0000256	GO_REF:0000002	InterPro:IPR008928 more...	426428 Fusarium oxysporum f. sp. lycopersici (strain 4287 / CBS 123668 / FGSC 9935 / NRRL 34936)	InterPro
			catalytic activity	IEA
UniProtKB:A0A0D2YB88	FOXG_13566	enables	GO:0004339	ECO:0000256	GO_REF:0000002	InterPro:IPR000165 more...	426428 Fusarium oxysporum f. sp. lycopersici (strain 4287 / CBS 123668 / FGSC 9935 / NRRL 34936)	InterPro
			glucan 1,4-alpha-glucosidase activity	IEA
UniProtKB:A0A0D2YB88	FOXG_13566	enables	GO:0030246	ECO:0000256	GO_REF:0000002	InterPro:IPR013784	426428 Fusarium oxysporum f. sp. lycopersici (strain 4287 / CBS 123668 / FGSC 9935 / NRRL 34936)	InterPro
			carbohydrate binding	IEA
UniProtKB:A0A0D2YGD4	FOXG_15373	involved_in	GO:0005975	ECO:0000256	GO_REF:0000002	InterPro:IPR001223 more...	426428 Fusarium oxysporum f. sp. lycopersici (strain 4287 / CBS 123668 / FGSC 9935 / NRRL 34936)	InterPro
			carbohydrate metabolic process	IEA
UniProtKB:A0A0D2YGD4	FOXG_15373	enables	GO:0008061	ECO:0000256	GO_REF:0000002	InterPro:IPR001002 more...	426428 Fusarium oxysporum f. sp. lycopersici (strain 4287 / CBS 123668 / FGSC 9935 / NRRL 34936)	InterPro
			chitin binding	IEA
UniProtKB:A0A0D2YGD4	FOXG_15373	enables	GO:0004553	ECO:0000256	GO_REF:0000002	InterPro:IPR001579	426428 Fusarium oxysporum f. sp. lycopersici (strain 4287 / CBS 123668 / FGSC 9935 / NRRL 34936)	InterPro
			hydrolase activity, hydrolyzing O-glycosyl compounds	IEA
UniProtKB:A0A0D2YK52	FOXG_16920	enables	GO:0004556	ECO:0000256	GO_REF:0000002	InterPro:IPR013777	426428 Fusarium oxysporum f. sp. lycopersici (strain 4287 / CBS 123668 / FGSC 9935 / NRRL 34936)	InterPro
			alpha-amylase activity	IEA
UniProtKB:A0A0D2YK52	FOXG_16920	enables	GO:0005509	ECO:0000256	GO_REF:0000002	InterPro:IPR013777	426428 Fusarium oxysporum f. sp. lycopersici (strain 4287 / CBS 123668 / FGSC 9935 / NRRL 34936)	InterPro
			calcium ion binding	IEA
UniProtKB:A0A0D2YK52	FOXG_16920	involved_in	GO:0005975	ECO:0000256	GO_REF:0000002	InterPro:IPR006047 more...	426428 Fusarium oxysporum f. sp. lycopersici (strain 4287 / CBS 123668 / FGSC 9935 / NRRL 34936)	InterPro
			carbohydrate metabolic process	IEA
UniProtKB:A0A0D2YK52	FOXG_16920	enables	GO:0003824	ECO:0000256	GO_REF:0000002	InterPro:IPR006047	426428 Fusarium oxysporum f. sp. lycopersici (strain 4287 / CBS 123668 / FGSC 9935 / NRRL 34936)	InterPro
			catalytic activity	IEA
