# Supplementary material for: Secretome-Wide Analysis of Lysine Acetylation in Fusarium oxysporum f. sp. lycopersici Provides Novel Insights Into Infection-Related Proteins
Source: Front Microbiol. 2020 Sep 8;11:559440. doi: 10.3389/fmicb.2020.559440 (PMC7506082; doi:10.3389/fmicb.2020.559440)
Supplement: Supplementary file 6 [file Table_6.XLSX]

## Sheet: Sheet1
Metabolism
Global and overview maps	Gene locus
01100 Metabolic pathways (9)
K00505	FOXG_06218T0
K01053	FOXG_16906T0
K01114	FOXG_13226T0
K01176	FOXG_16920T0
K01178	FOXG_13566T0
K01210	FOXG_16943T0
K01426	FOXG_11632T0
K11420	FOXG_11456T0
K18426	FOXG_05199T0
01110 Biosynthesis of secondary metabolites (4)
K00505	FOXG_06218T0
K01053	FOXG_16906T0
K01114	FOXG_13226T0
K01176	FOXG_16920T0
01120 Microbial metabolism in diverse environments (2)
K01053	FOXG_16906T0
K01426	FOXG_11632T0
01130 Biosynthesis of antibiotics (1)
K01053	FOXG_16906T0
01200 Carbon metabolism (1)
K01053	FOXG_16906T0
01220 Degradation of aromatic compounds (1)
K01053	FOXG_16906T0
Carbohydrate metabolism
00030 Pentose phosphate pathway (1)
K01053	FOXG_16906T0
00053 Ascorbate and aldarate metabolism (1)
K01053	FOXG_16906T0
00500 Starch and sucrose metabolism (3)
K01176	FOXG_16920T0
K01178	FOXG_13566T0
K01210	FOXG_16943T0
00640 Propanoate metabolism (1)
K18426	FOXG_05199T0
00562 Inositol phosphate metabolism (1)
K01114	FOXG_13226T0
Energy metabolism
00190 Oxidative phosphorylation (1)
K01507	FOXG_04988T0
Lipid metabolism
00564 Glycerophospholipid metabolism (1)
K01114	FOXG_13226T0
00565 Ether lipid metabolism (1)
K01114	FOXG_13226T0
Amino acid metabolism
00310 Lysine degradation (1)
K11420	FOXG_11456T0
00330 Arginine and proline metabolism (1)
K01426	FOXG_11632T0
00350 Tyrosine metabolism (1)
K00505	FOXG_06218T0
00360 Phenylalanine metabolism (1)
K01426	FOXG_11632T0
00380 Tryptophan metabolism (1)
K01426	FOXG_11632T0
Glycan biosynthesis and metabolism
00511 Other glycan degradation (1)
K01444	FOXG_04115T0
Biosynthesis of other secondary metabolites
00950 Isoquinoline alkaloid biosynthesis (1)
K00505	FOXG_06218T0
00965 Betalain biosynthesis (1)
K00505	FOXG_06218T0
Xenobiotics biodegradation and metabolism
00627 Aminobenzoate degradation (1)
K01426	FOXG_11632T0
00643 Styrene degradation (1)
K01426	FOXG_11632T0
00930 Caprolactam degradation (1)
K01053	FOXG_16906T0
Cellular Processes
Transport and catabolism
04142 Lysosome (1)
K01444	FOXG_04115T0
Cellular community - prokaryotes
02024 Quorum sensing (1)
K01114	FOXG_13226T0
Organismal Systems
Endocrine system
04919 Thyroid hormone signaling pathway (1)
K01114	FOXG_13226T0
04916 Melanogenesis (1)
K00505	FOXG_06218T0
Digestive system
04972 Pancreatic secretion (1)
K01176	FOXG_16920T0
04973 Carbohydrate digestion and absorption (1)
K01176	FOXG_16920T0
Aging
04211 Longevity regulating pathway (1)
K11420	FOXG_11456T0
