# Supplementary material for: Secretome-Wide Analysis of Lysine Acetylation in Fusarium oxysporum f. sp. lycopersici Provides Novel Insights Into Infection-Related Proteins
Source: Front Microbiol. 2020 Sep 8;11:559440. doi: 10.3389/fmicb.2020.559440 (PMC7506082; doi:10.3389/fmicb.2020.559440)
Supplement: Supplementary file 7 [file Table_7.XLSX]

## Sheet: Sheet1
No.	Gene name	Protein description	Chromosome location	Chromosome size（Mbp）	Protein Length（AA）	No. of Cysteines	Cysteines （%）
1	FOXG_00754	Glycosyl hydrolase	Chr1：3990391..3992491	6.9	388	8	2.01
2	FOXG_01059	Uncharacterized protein	Chr 1:4978494..4983554	6.9	933	5	0.54
3	FOXG_05950	Concanavalin A-like lectin/glucanase	Chr2：1064728..1067103	5.6	429	5	1.15
4	FOXG_06166	Endonuclease/exonuclease/phosphatase	Chr2：1731131..1734026	5.6	602	3	0.48
5	FOXG_05795	Uncharacterized protein	Chr2：642349..643387	5.6	330	1	0.33
6	FOXG_06218	Uncharacterized protein	Chr 2: 1884260..1887021	5.6	572	5	0.87
7	FOXG_08688	Uncharacterized protein	Chr2：4176248..4178328	5.6	222	8	3.4
8	FOXG_08810	Uncharacterized protein	Chr2：4563156..4565159	5.6	274	5	1.77
9	FOXG_03994	aspartic proteases	Chr4：3140389..3141858	5.2	408	2	0.49
10	FOXG_04049	FAD/FMN-containing dehydrogenase	Chr4：3298466..3301048	5.2	562	9	1.54
11	FOXG_04115	N4-(Beta-N-acetylglucosaminyl)-L-asparaginase	Chr4：3458497..3460007	5.2	343	9	2.59
12	FOXG_01527	Alkaline phosphatase	Chr5：1216161..1218999	4.9	655	5	0.73
13	FOXG_02417	Peptide hydrolase	Chr5：4206732..4209380	4.9	491	6	1.16
14	FOXG_15373	LysM domain	Chr5：562339..566636	4.9	880	32	3.52
15	FOXG_05199	Uncharacterized protein	Chr7：1482934..1484638	4.3	164	9	5.38
16	FOXG_10672	PAN/Apple domain	Chr7：3933136..3934167	4.3	198	13	6.26
17	FOXG_04988	Inorganic pyrophosphatase	Chr7：890001..891531	4.3	330	1	0.28
18	FOXG_09102	Peptide hydrolase	Chr 9: 673054..674965	3.3	454	3	0.61
19	FOXG_11456	Uncharacterized protein	Chr10：1489372..1493010	2.9	316	9	2.85
20	FOXG_11632	Amidase signature (AS) superfamily	Chr10：2041662..2044042	2.9	585	6	0.98
21	FOXG_11745	Phospholipase A2	Chr10：2323196..2323935	2.9	183	4	2.08
22	FOXG_13658	Histidine phosphatase	Chr10：232659..234587	2.9	360	6	1.67
23	FOXG_13743	Cerato-platanin	Chr10：457420..459172	2.9	220	8	3.55
24	FOXG_13854	Ferritin-like	Chr10：800650..802549	2.9	367	3	0.8
25	FOXG_13226	Phospholipase C	Chr12：436208..437795	2.2	498	6	1.12
26	FOXG_13474	Carboxylesterase, type B	Chr 12:1045404..1047604	2.2	539	10	1.86
27	FOXG_13566	Glucoamylase	Chr12：1278102..1280496	2.2	582	8	1.32
28	FOXG_14507	Uncharacterized protein	Chr12：1374542..1375856	2.2	199	11	5.31
29	FOXG_12372	Ribonuclease T2 family protein	Chr13：1304792..1308309	1.75	263	11	3.94
30	FOXG_16906	Gluconolactonase	Chr13:1680648..1682490	1.75	400	1	0.25
31	FOXG_16920	Alpha-amylase	Chr13：1712664..1714612	1.75	460	7	1.44
32	FOXG_16943	Glycosyl hydrolase family 17	Unknown 23567..24527	0.27	302	5	1.55
